# Supplementary material for: Influence of Femoral Stem Geometry on Total Hip Replacement: A Comparison of Clinical Outcomes of a Straight and an Anatomical Uncemented Stem
Source: J Clin Med. 2024 Oct 28;13(21):6459. doi: 10.3390/jcm13216459 (PMC11546373; doi:10.3390/jcm13216459)
Supplement: Supplementary file 1 [file jcm-13-06459-s001.zip]

Archive with 1 entries (1 files):
- jcm-3243185-supplementary.pdf
